# Supplementary material for: Integrated bioinformatics analysis uncovers characteristic genes and molecular subtyping system for endometriosis
Source: Front Pharmacol. 2022 Aug 17;13:932526. doi: 10.3389/fphar.2022.932526 (PMC9428290; doi:10.3389/fphar.2022.932526)
Supplement: Supplementary file 1 [file Table2.XLSX]

## Sheet: Sheet1
ID	logFC	AveExpr	t	P.Value	adj.P.Val	B
SCGB2A1	-4.25563	10.0631	-6.00144	4.47977e-07	8.05392e-06	6.17416
GABRP	-4.06017	8.83958	-7.98935	7.42051e-10	5.02786e-08	12.4455
SCGB1D2	-3.8159	8.16305	-5.39609	3.20638e-06	4.03721e-05	4.25375
MMP26	-3.38149	7.8658	-6.12542	2.99082e-07	5.82108e-06	6.56912
AGR2	-3.31076	8.07878	-7.65401	2.14461e-09	1.13969e-07	11.4055
PAEP	-3.21649	8.71601	-4.21579	0.000135542	0.000859177	0.629381
GNLY	-3.08666	8.95366	-6.71705	4.36348e-08	1.25611e-06	8.45306
CLDN3	-3.04612	8.23184	-8.1194	4.93127e-10	3.79149e-08	12.8459
CD24	-2.91951	9.29981	-6.76385	3.74905e-08	1.11678e-06	8.60172
DEFB1	-2.8011	8.25395	-6.62458	5.89096e-08	1.56064e-06	8.1591
EHF	-2.71782	6.21804	-7.33528	5.93503e-09	2.50357e-07	10.4079
CRISP3	-2.71698	5.91366	-4.47397	6.08461e-05	0.000443898	1.40003
KIAA1324	-2.66619	7.82998	-8.66316	9.10574e-11	1.18934e-08	14.5001
HSD17B2	-2.62298	6.32477	-5.50636	2.24278e-06	3.02789e-05	4.60197
RAB25	-2.62291	7.67371	-8.80849	5.82997e-11	8.42703e-09	14.9364
TSPAN1	-2.62187	8.27828	-9.35719	1.10756e-11	2.40141e-09	16.5602
ASRGL1	-2.6156	9.45604	-8.14364	4.57041e-10	3.56459e-08	12.9203
C1orf186	-2.6152	8.69126	-7.90713	9.61654e-10	6.13252e-08	12.1915
GALNT4	-2.59372	7.33492	-11.5676	2.02567e-14	4.22081e-11	22.6927
PRSS8	-2.56935	7.44101	-10.5293	3.61766e-13	2.04483e-10	19.8959
PPM1H	-2.53007	7.82762	-10.6041	2.92567e-13	1.76207e-10	20.1023
RORB	-2.5055	6.57325	-7.67654	1.99635e-09	1.07674e-07	11.4757
CLDN10	-2.43504	8.43603	-7.00254	1.73175e-08	6.29998e-07	9.35843
SALL1	-2.40068	6.79771	-7.48469	3.67919e-09	1.75963e-07	10.8765
KIF20A	-2.37526	6.6825	-6.11042	3.14065e-07	6.04756e-06	6.52133
DLX5	-2.37439	8.24987	-8.44203	1.80289e-10	1.77602e-08	13.8314
MSX1	-2.34649	9.8745	-6.50105	8.80162e-08	2.17354e-06	7.76596
MME	-2.33888	7.11072	-8.57072	1.21068e-10	1.39928e-08	14.2213
GRAMD1C	-2.30916	6.27089	-6.71735	4.35916e-08	1.25611e-06	8.45403
HOOK1	-2.21966	6.40064	-9.61006	5.21623e-12	1.41373e-09	17.2955
PROM1	-2.21441	8.02913	-6.11317	3.11265e-07	6.01354e-06	6.53008
SLC3A1	-2.16434	6.60863	-4.52868	5.1263e-05	0.000384065	1.56534
HGD	-2.15506	6.77048	-7.61859	2.40047e-09	1.26327e-07	11.2951
TMPRSS4	-2.12782	7.06955	-6.64782	5.46277e-08	1.47685e-06	8.23301
TCN1	-2.12771	6.94689	-4.76554	2.42728e-05	0.000210345	2.28791
P2RY14	-2.10615	7.60968	-6.50797	8.60573e-08	2.13979e-06	7.788
ACSL5	-2.10544	8.6203	-8.73203	7.36895e-11	1.01123e-08	14.7072
PLS1	-2.07814	6.61902	-7.71793	1.75041e-09	9.88346e-08	11.6046
MUC16	-2.07208	7.2924	-5.22526	5.56931e-06	6.39586e-05	3.71641
CDH1	-2.06891	7.40024	-7.34483	5.75613e-09	2.44714e-07	10.4379
ELF3	-2.06327	7.63172	-11.0571	8.21256e-14	1.02537e-10	21.3363
TOP2A	-2.03536	6.9916	-4.55772	4.67959e-05	0.000357263	1.65334
MSX2	-1.99644	6.28286	-5.69302	1.223e-06	1.82625e-05	5.19335
EYA2	-1.99043	7.55062	-6.45827	1.01156e-07	2.43695e-06	7.62975
KMO	-1.97115	6.83397	-6.07646	3.50815e-07	6.59857e-06	6.41314
PPAP2C	-1.9589	7.77131	-7.79185	1.38465e-09	8.2027e-08	11.8343
HOMER2	-1.94968	7.14991	-7.79734	1.36078e-09	8.10564e-08	11.8513
CTNNA2	-1.93819	6.72759	-4.98224	1.21629e-05	0.000121528	2.95758
KIF11	-1.93687	6.01944	-6.084	3.42302e-07	6.50883e-06	6.43715
CLDN7	-1.9361	7.86829	-6.54387	7.6575e-08	1.93508e-06	7.90229
GCNT3	-1.93325	7.08192	-5.06415	9.3539e-06	9.79765e-05	3.21249
ARHGAP8	-1.92856	6.822	-8.31931	2.6401e-10	2.28971e-08	13.4579
IL20RA	-1.92464	7.15502	-7.54796	3.00635e-09	1.50193e-07	11.0745
GRHL2	-1.91797	6.72593	-12.1793	3.956e-15	2.18835e-11	24.2706
SLC44A4	-1.8802	6.90416	-6.93746	2.137e-08	7.23976e-07	9.1524
TTK	-1.85567	5.53362	-5.33209	3.94425e-06	4.77761e-05	4.0521
UGT8	-1.85226	6.06734	-6.68496	4.84234e-08	1.3541e-06	8.35108
ZNF165	-1.84697	5.35614	-8.62377	1.02797e-10	1.27718e-08	14.3814
PAPSS1	-1.83727	11.0313	-9.20863	1.73017e-11	3.41033e-09	16.1244
TPD52	-1.82907	6.37996	-8.34986	2.40053e-10	2.15075e-08	13.551
SLPI	-1.80856	10.4102	-3.90495	0.000348532	0.00183598	-0.274596
HSD11B2	-1.80762	7.34051	-5.69723	1.20637e-06	1.8139e-05	5.20672
STX18	-1.79484	9.19949	-8.28259	2.96018e-10	2.50714e-08	13.3458
KRT19	-1.77169	9.73103	-6.91168	2.32277e-08	7.65383e-07	9.07073
HOXA11	-1.7708	7.7215	-6.40102	1.21874e-07	2.84749e-06	7.44737
PIGR	-1.7645	7.47546	-6.48879	9.1594e-08	2.24709e-06	7.72695
RRM2	-1.75508	7.31682	-5.48899	2.37284e-06	3.17189e-05	4.54703
CCNB1	-1.75239	7.02297	-8.08579	5.47959e-10	3.98686e-08	12.7426
IRF6	-1.75105	7.44253	-8.71693	7.71852e-11	1.03304e-08	14.6618
PBK	-1.73822	6.13238	-5.33997	3.84499e-06	4.68354e-05	4.07691
SPINT1	-1.73682	7.42103	-6.92862	2.19899e-08	7.42381e-07	9.12438
WFDC2	-1.73599	8.50511	-6.3068	1.65628e-07	3.64953e-06	7.14718
SOX17	-1.72959	8.88833	-5.2658	4.88637e-06	5.70831e-05	3.84366
COBL	-1.72705	7.25059	-5.94439	5.39508e-07	9.43474e-06	5.99248
MMP11	-1.70872	9.35347	-4.2523	0.000121129	0.000783507	0.737356
NUSAP1	-1.69986	7.74841	-6.3428	1.47307e-07	3.32007e-06	7.26189
AP1M2	-1.69679	7.12832	-10.9116	1.23154e-13	1.21374e-10	20.943
SCGB2A2	-1.69012	5.51771	-3.59708	0.000865383	0.00381677	-1.13889
SLC34A2	-1.68491	8.03002	-5.47081	2.51693e-06	3.32756e-05	4.48959
OVOL2	-1.67836	6.56526	-10.2539	7.95529e-13	3.92015e-10	19.129
PGR	-1.67594	8.00099	-5.32333	4.05751e-06	4.90932e-05	4.02454
CXADR	-1.65888	7.93977	-5.69212	1.22658e-06	1.82907e-05	5.1905
ST14	-1.65403	6.53609	-7.14247	1.10283e-08	4.26992e-07	9.80063
VNN1	-1.64962	7.08535	-3.42223	0.00143116	0.00576132	-1.61375
DIO2	-1.64654	8.04273	-4.82686	1.99742e-05	0.000178663	2.47666
NKG7	-1.64522	7.71324	-4.3529	8.87302e-05	0.000608428	1.03664
SPINT2	-1.64339	9.75672	-9.98308	1.74337e-12	5.90621e-10	18.3646
ALDH1A2	-1.63597	9.33389	-6.19765	2.36358e-07	4.88069e-06	6.7993
CEP55	-1.62953	6.03891	-4.45761	6.40393e-05	0.000464381	1.35072
KIF15	-1.62664	5.84216	-7.09923	1.26768e-08	4.82209e-07	9.66411
BUB1B	-1.62178	6.95515	-4.86351	1.77737e-05	0.000162193	2.58974
TPX2	-1.61802	6.82389	-6.15872	2.68324e-07	5.3637e-06	6.67525
KIF4A	-1.60876	6.31542	-6.53536	7.87228e-08	1.97554e-06	7.87521
PTPN3	-1.60837	7.46876	-9.20144	1.76805e-11	3.42276e-09	16.1032
PTCH1	-1.60163	6.89091	-7.55058	2.98134e-09	1.49865e-07	11.0827
EDN3	-1.60154	6.11879	-6.99837	1.75524e-08	6.36406e-07	9.34523
MUC1	-1.58805	8.8756	-5.12525	7.68613e-06	8.30761e-05	3.40325
HMMR	-1.58737	6.40906	-6.33715	1.50043e-07	3.37473e-06	7.24388
CP	-1.5764	7.68274	-3.19762	0.00268717	0.00964942	-2.2044
MELK	-1.57519	7.08416	-5.59408	1.68699e-06	2.38444e-05	4.8796
SFN	-1.57495	8.09999	-6.88367	2.54308e-08	8.22972e-07	8.98194
PRC1	-1.57467	7.36071	-6.02881	4.0975e-07	7.45319e-06	6.26134
KLRC1	-1.57047	6.35709	-5.77664	9.3166e-07	1.46591e-05	5.45892
UPK1B	-1.56991	6.96687	-4.33845	9.27997e-05	0.000630747	0.993488
ITGB8	-1.56871	6.19768	-8.4614	1.69778e-10	1.72752e-08	13.8902
HOXA10	-1.56557	8.6201	-4.51431	5.36263e-05	0.00039874	1.52185
SERPINA1	-1.56395	7.8351	-4.15225	0.000164718	0.00100447	0.442324
SLC1A1	-1.56378	6.90781	-4.49447	5.7066e-05	0.000419426	1.46188
COL7A1	-1.56199	8.51196	-6.32844	1.54361e-07	3.45037e-06	7.21612
KIAA0101	-1.56188	7.68141	-6.09728	3.27802e-07	6.26754e-06	6.47947
CDC20	-1.55992	7.21688	-5.16682	6.7236e-06	7.4683e-05	3.53328
MAD2L1	-1.54577	6.54856	-6.56567	7.13377e-08	1.8283e-06	7.97166
CENPM	-1.54346	6.63114	-5.77701	9.30563e-07	1.46591e-05	5.46007
LAMC3	-1.53692	8.01209	-5.68208	1.26729e-06	1.87944e-05	5.15864
C4BPA	-1.53013	7.87186	-3.64249	0.000758131	0.00342454	-1.01359
ZWINT	-1.52762	7.57163	-7.77212	1.47397e-09	8.54507e-08	11.773
IHH	-1.52379	6.60708	-4.39409	7.80686e-05	0.00054744	1.15987
STXBP6	-1.52152	6.56531	-8.22185	3.57828e-10	2.9167e-08	13.1601
ASPM	-1.5156	5.89012	-4.00722	0.000256126	0.00142832	0.0196256
HOXB6	-1.51324	6.58942	-11.1401	6.52516e-14	1.01056e-10	21.5594
DSP	-1.51165	8.7235	-7.56398	2.85656e-09	1.4539e-07	11.1246
KRT8	-1.51007	8.77991	-5.36572	3.5377e-06	4.39819e-05	4.158
KRT23	-1.50446	6.47502	-4.84619	1.87822e-05	0.000170107	2.53627
TMEM30B	-1.50361	7.73088	-8.0885	5.43321e-10	3.98138e-08	12.7509
TPD52L1	-1.4969	9.01759	-7.47363	3.81146e-09	1.79652e-07	10.8419
DUSP4	-1.49652	6.65359	-6.33289	1.52137e-07	3.41474e-06	7.23032
CLDN4	-1.49568	6.69607	-5.07023	9.17305e-06	9.62681e-05	3.23145
PRSS16	-1.49296	6.64706	-8.33534	2.51155e-10	2.21364e-08	13.5068
SERPINA5	-1.49053	8.81607	-3.32714	0.00187296	0.00722848	-1.86657
CKS2	-1.48716	8.65354	-6.46016	1.00534e-07	2.4328e-06	7.63578
SLC15A2	-1.48458	6.38982	-4.7987	2.18464e-05	0.000193021	2.38988
ADAMTS8	-1.48106	6.97603	-4.91689	1.49898e-05	0.000141802	2.75487
PRAME	-1.4692	6.97356	-6.32236	1.57446e-07	3.50438e-06	7.19675
VTCN1	-1.46625	6.964	-3.93062	0.000322683	0.00172666	-0.201062
ARG2	-1.46113	7.20956	-5.55388	1.92226e-06	2.66146e-05	4.7523
HMGCR	-1.45426	8.73309	-6.28855	1.75774e-07	3.84259e-06	7.08901
TYMS	-1.45236	7.42198	-6.06456	3.64686e-07	6.81649e-06	6.37523
MAP2K6	-1.44033	6.89561	-6.82946	3.031e-08	9.44225e-07	8.80999
HOXB7	-1.43656	8.00681	-6.03098	4.06871e-07	7.41832e-06	6.26823
KCTD14	-1.43503	7.08541	-6.82786	3.04677e-08	9.45929e-07	8.80491
VCAN	-1.42882	10.1628	-4.12689	0.000178002	0.00106969	0.367971
CCNA2	-1.42195	6.69376	-6.84634	2.86979e-08	9.09689e-07	8.86354
LMNB1	-1.41714	6.49113	-4.38746	7.96954e-05	0.000557405	1.14001
SORD	-1.4142	7.81206	-5.84779	7.3902e-07	1.21473e-05	5.68511
DKK1	-1.41296	7.53706	-2.43953	0.0191713	0.0482554	-4.0051
PERP	-1.41187	8.3001	-5.41199	3.04551e-06	3.86608e-05	4.30388
DNAJC10	-1.41003	7.58413	-6.36248	1.38163e-07	3.15996e-06	7.3246
SPC25	-1.40689	5.3062	-5.29809	4.40243e-06	5.26205e-05	3.94514
HMGB3	-1.40229	8.24984	-8.92404	4.0969e-11	6.53035e-09	15.2815
PAX8	-1.39397	7.06637	-6.92012	2.26025e-08	7.5395e-07	9.09746
CYP26A1	-1.39138	6.51554	-3.70055	0.000639534	0.0029936	-0.852247
CTSW	-1.38211	7.08293	-4.04655	0.000227346	0.00129719	0.133639
FOXJ1	-1.38033	6.8207	-5.54621	1.97075e-06	2.71472e-05	4.72801
TOM1L1	-1.38005	7.32129	-8.23767	3.4057e-10	2.81841e-08	13.2085
CDS1	-1.3794	6.35275	-7.36301	5.43034e-09	2.3738e-07	10.495
REV3L	-1.37928	9.1357	-5.57291	1.80708e-06	2.54092e-05	4.81255
MAP7	-1.36963	6.83746	-6.6398	5.60683e-08	1.50455e-06	8.20751
SLC26A2	-1.3673	8.83914	-5.56421	1.85883e-06	2.6002e-05	4.78502
CYP2J2	-1.36662	6.46876	-4.92894	1.44239e-05	0.000138006	2.79219
HPN	-1.36577	6.56112	-10.6699	2.4288e-13	1.71273e-10	20.2833
GMNN	-1.36573	8.54621	-7.46086	3.97021e-09	1.85522e-07	10.8019
TRH	-1.3633	6.68597	-3.30534	0.00199119	0.00757952	-1.92397
SHANK2	-1.35936	5.9984	-8.48583	1.57404e-10	1.6322e-08	13.9643
ECM1	-1.35879	9.40056	-4.47286	6.10583e-05	0.000445146	1.39668
DNAJC15	-1.35586	9.035	-5.36515	3.54418e-06	4.4012e-05	4.15622
CBLN1	-1.34843	5.94726	-4.86353	1.77723e-05	0.000162193	2.58982
PMAIP1	-1.3472	6.25557	-5.36439	3.55298e-06	4.40708e-05	4.1538
PGBD5	-1.34627	6.9149	-4.80381	2.1494e-05	0.000190373	2.40563
NCAPG	-1.34549	5.93168	-4.56246	4.6104e-05	0.000353475	1.66772
ADRA2C	-1.34378	7.48804	-5.05396	9.66489e-06	0.000100747	3.18073
TFPI2	-1.34012	8.52152	-3.64394	0.000754922	0.00341859	-1.00957
SH3YL1	-1.33313	9.69751	-8.07184	5.72491e-10	4.12181e-08	12.6997
HOXD10	-1.33249	6.29181	-5.15732	6.9325e-06	7.6455e-05	3.50354
CPM	-1.33161	7.02605	-6.6319	5.75256e-08	1.53984e-06	8.18239
HOXB8	-1.32064	5.50404	-5.79993	8.63644e-07	1.3789e-05	5.53293
WNT2	-1.31843	8.45751	-4.07682	0.000207363	0.00120344	0.221709
C4orf19	-1.31733	6.61432	-6.20955	2.27366e-07	4.72199e-06	6.83724
TMC5	-1.31052	6.13434	-4.2016	0.000141587	0.00088879	0.587502
PSAT1	-1.30632	6.97338	-6.04291	3.91355e-07	7.22482e-06	6.30623
PAX2	-1.30282	6.5975	-7.58838	2.6429e-09	1.37089e-07	11.2008
TJP3	-1.3013	6.5145	-6.09501	3.30235e-07	6.30295e-06	6.47224
S100P	-1.30071	6.50508	-2.66248	0.0110697	0.0308897	-3.5099
FOXA2	-1.29304	5.78068	-7.00479	1.71922e-08	6.27543e-07	9.36555
RAD54B	-1.29072	6.555	-6.1813	2.4929e-07	5.1088e-06	6.7472
EXPH5	-1.28035	6.34883	-8.00611	7.03922e-10	4.86065e-08	12.4972
DTL	-1.27994	7.02934	-5.55548	1.91232e-06	2.65108e-05	4.75736
FZD10	-1.2775	7.63771	-4.84025	1.91408e-05	0.00017249	2.51794
ESR1	-1.27299	7.24414	-4.89751	1.59469e-05	0.000149319	2.69487
LMNB2	-1.26759	7.94236	-5.86622	6.95971e-07	1.16743e-05	5.74372
ELP3	-1.26659	8.69856	-6.16793	2.60388e-07	5.26654e-06	6.70461
CENPF	-1.26499	5.57856	-5.00161	1.14312e-05	0.000115797	3.01779
MYO6	-1.26397	7.29087	-6.62816	5.82294e-08	1.55102e-06	8.17048
PIP5K1B	-1.26133	6.36299	-6.42454	1.1289e-07	2.65692e-06	7.52232
CNKSR1	-1.25238	6.56534	-6.15834	2.68655e-07	5.3637e-06	6.67404
CENPE	-1.25206	5.46645	-4.99928	1.15171e-05	0.000116146	3.01053
ALDH3B2	-1.24836	5.58324	-5.80075	8.61351e-07	1.37727e-05	5.53553
BTBD3	-1.24278	9.17137	-7.3909	4.96626e-09	2.19752e-07	10.5825
RAD51AP1	-1.24263	6.1015	-4.11364	0.000185352	0.00110407	0.329193
UGT2B28	-1.24237	6.26102	-6.09402	3.31305e-07	6.31227e-06	6.46908
CEACAM1	-1.23891	6.94531	-7.0942	1.28839e-08	4.86671e-07	9.64823
HEY2	-1.23771	7.48532	-4.97618	1.24013e-05	0.000123003	2.93875
EMX2	-1.23548	8.77669	-6.40958	1.18522e-07	2.77515e-06	7.47467
HOXB5	-1.23383	8.0609	-6.97426	1.8974e-08	6.70025e-07	9.26892
OIP5	-1.23125	6.14021	-6.15958	2.67577e-07	5.36193e-06	6.67797
ACN9	-1.22456	6.40126	-4.29271	0.000106922	0.000713223	0.857253
OSR2	-1.22014	9.43661	-6.98252	1.84743e-08	6.56656e-07	9.29507
MCCC2	-1.21662	7.90048	-10.2271	8.59515e-13	4.0513e-10	19.0537
ORM1	-1.21656	5.54918	-4.84577	1.88073e-05	0.000170191	2.53497
NLRP2	-1.21489	6.72551	-4.39883	7.69244e-05	0.000540815	1.17409
KIF18A	-1.21413	4.62911	-6.57993	6.8106e-08	1.76214e-06	8.01705
CA12	-1.20952	8.14752	-3.97971	0.000278324	0.00153008	-0.0598233
EXO1	-1.2084	5.96033	-6.53733	7.82214e-08	1.96751e-06	7.88147
C1orf106	-1.20579	7.09974	-6.23448	2.09632e-07	4.46487e-06	6.91668
PDZK1	-1.20521	5.23832	-4.45411	6.47435e-05	0.000467923	1.34018
SLC39A6	-1.20037	9.71871	-7.53736	3.10971e-09	1.53496e-07	11.0413
APOBEC3B	-1.19628	6.28627	-4.27316	0.000113577	0.000746237	0.79921
GZMB	-1.19615	7.21337	-3.1353	0.0031893	0.0110711	-2.36413
HIP1R	-1.19323	6.80516	-8.4304	1.86909e-10	1.79317e-08	13.7961
PENK	-1.1892	7.27152	-3.40218	0.0015151	0.00604089	-1.66737
TFAP2C	-1.18852	6.96277	-6.19038	2.42018e-07	4.98806e-06	6.77616
E2F8	-1.18097	5.17403	-3.62722	0.00079268	0.00354778	-1.05581
PRSS12	-1.17613	6.06976	-5.17979	6.44851e-06	7.19962e-05	3.57389
PRRG4	-1.16954	6.33023	-7.02529	1.60913e-08	5.93352e-07	9.43039
KLF5	-1.16329	7.16038	-4.92144	1.47737e-05	0.000140369	2.76896
TLE1	-1.16056	8.70633	-7.41541	4.59141e-09	2.10023e-07	10.6594
LRRC31	-1.15577	4.85702	-3.99415	0.000266454	0.00147605	-0.0181664
WWC1	-1.15511	7.37943	-5.60628	1.6214e-06	2.3098e-05	4.91828
ST6GALNAC2	-1.15317	7.44237	-4.67802	3.20279e-05	0.000262295	2.01969
UCP2	-1.14921	9.15176	-5.27856	4.68921e-06	5.51363e-05	3.88373
FOXM1	-1.14907	6.02032	-5.31195	4.20959e-06	5.07068e-05	3.98873
GJB1	-1.14857	7.09956	-8.10874	5.0989e-10	3.83869e-08	12.8131
MPPED2	-1.14821	6.74889	-3.81489	0.00045608	0.00227746	-0.530887
ERBB3	-1.14328	6.3948	-9.35995	1.09844e-11	2.40141e-09	16.5683
PTTG1	-1.14286	8.44894	-5.59301	1.69285e-06	2.3896e-05	4.87622
SEMA5A	-1.14114	8.20804	-6.12288	3.0157e-07	5.85899e-06	6.56102
HLA-DOB	-1.13924	6.45423	-3.51543	0.00109598	0.00461064	-1.3622
RIPK4	-1.13834	7.29728	-5.9178	5.88333e-07	1.01401e-05	5.90784
CDCP1	-1.13531	6.94958	-6.83938	2.93515e-08	9.22316e-07	8.84148
TFCP2L1	-1.13326	6.9478	-6.11591	3.08491e-07	5.98274e-06	6.53884
PEMT	-1.13258	8.1352	-7.2084	8.92022e-09	3.57313e-07	10.0085
STRA6	-1.12812	7.54756	-5.70266	1.18524e-06	1.7871e-05	5.22396
HN1	-1.12795	8.48028	-5.05008	9.78574e-06	0.000101714	3.16867
ANXA4	-1.12653	9.70593	-5.76295	9.74129e-07	1.52389e-05	5.41541
ZWILCH	-1.12319	6.27645	-5.29133	4.49971e-06	5.34298e-05	3.92387
ADAMTS9	-1.12287	8.04233	-5.86642	6.9551e-07	1.16743e-05	5.74437
GINS3	-1.12022	6.69244	-5.12978	7.57495e-06	8.19562e-05	3.41741
EZH2	-1.11919	6.45757	-4.55952	4.65327e-05	0.000356258	1.65878
CDKN3	-1.11853	7.00828	-3.9211	0.000332045	0.00176542	-0.228357
SLC22A5	-1.11376	7.93003	-8.62101	1.03673e-10	1.27718e-08	14.3731
CCNB2	-1.11353	7.04984	-4.50253	5.56424e-05	0.000410633	1.48625
KIF2C	-1.11321	6.84961	-6.65298	5.372e-08	1.45853e-06	8.24941
SHCBP1	-1.11026	5.37429	-4.32701	9.61493e-05	0.000650252	0.959375
MKI67	-1.10944	6.51605	-6.17969	2.50603e-07	5.12601e-06	6.74207
ASF1B	-1.10835	7.07576	-7.4137	4.61664e-09	2.1029e-07	10.6541
LIMS1	-1.10657	10.1881	-7.51702	3.3183e-09	1.61317e-07	10.9777
TRPM4	-1.10625	6.94684	-4.78857	2.25612e-05	0.000197406	2.35871
FXYD3	-1.10455	7.28858	-7.21539	8.72181e-09	3.51499e-07	10.0306
MREG	-1.10439	6.55587	-4.88904	1.63841e-05	0.000152594	2.66865
TST	-1.09954	9.60124	-6.28849	1.75807e-07	3.84259e-06	7.08883
LAMC2	-1.09576	6.68831	-6.68355	4.86454e-08	1.35569e-06	8.3466
UBE2C	-1.09376	7.69868	-5.10088	8.31261e-06	8.87852e-05	3.32712
LOC389906	-1.09286	5.55557	-5.29515	4.44445e-06	5.29603e-05	3.93589
PRKX	-1.09224	7.84467	-4.15219	0.000164752	0.00100447	0.442128
FZD5	-1.09155	6.56456	-5.75903	9.86634e-07	1.5368e-05	5.40296
TRIP13	-1.0912	7.32106	-6.32114	1.5807e-07	3.50438e-06	7.19288
ID1	-1.08975	10.5304	-4.93108	1.43257e-05	0.000137195	2.79882
CRISP2	-1.08939	4.91582	-4.409	7.45268e-05	0.000527036	1.20458
DYNC1I1	-1.08826	7.65012	-6.02345	4.16981e-07	7.55935e-06	6.24424
RPS6KA5	-1.08613	7.71747	-5.37283	3.45724e-06	4.31796e-05	4.1804
IL2RB	-1.08536	8.63319	-4.664	3.34794e-05	0.000271669	1.97683
C9orf116	-1.0846	7.10153	-7.4056	4.73799e-09	2.14019e-07	10.6286
TSPAN13	-1.07722	9.41983	-4.38364	8.06486e-05	0.000563345	1.12856
MCM2	-1.07487	7.91526	-7.67951	1.9776e-09	1.07196e-07	11.485
WDR77	-1.07229	7.88054	-7.19514	9.30869e-09	3.67587e-07	9.96676
MCM10	-1.07116	5.354	-3.79338	0.000486166	0.00239777	-0.591683
CST1	-1.07048	5.97279	-3.12354	0.00329344	0.0113635	-2.39405
RAMP1	-1.06492	9.05422	-4.27876	0.000111631	0.000737026	0.815818
AURKB	-1.06323	6.44451	-4.12433	0.000179401	0.00107511	0.360468
CASC1	-1.06177	5.34252	-3.8293	0.000436936	0.00220625	-0.490058
MAPK13	-1.05776	7.52788	-5.95023	5.29331e-07	9.3157e-06	6.01109
SLC2A8	-1.05615	7.88865	-4.08868	0.000200008	0.0011731	0.256292
FSBP	-1.05471	4.78752	-4.88834	1.64203e-05	0.000152669	2.66651
HIST1H2BH	-1.05425	6.1742	-4.01288	0.000251777	0.00141005	0.0360001
LRRC1	-1.05274	6.84535	-4.59306	4.18744e-05	0.000326355	1.76063
ATP2C2	-1.05209	6.28352	-4.55543	4.71341e-05	0.00035934	1.64638
GCNT2	-1.05029	5.22139	-4.2922	0.000107089	0.000713553	0.855752
IGF1	-1.04781	9.47879	-3.96858	0.00028783	0.00156802	-0.0919101
CACNA1D	-1.04768	6.50858	-5.26908	4.8349e-06	5.6665e-05	3.85396
SPA17	-1.04724	7.54812	-5.34403	3.79488e-06	4.6277e-05	4.08968
RANBP17	-1.047	6.39936	-6.0329	4.04326e-07	7.40423e-06	6.27436
RBBP8	-1.04599	8.22099	-6.38488	1.28448e-07	2.96278e-06	7.39595
QPCT	-1.04454	7.834	-3.34829	0.00176465	0.00689143	-1.81066
GZMA	-1.04396	8.30435	-3.16554	0.00293543	0.0103456	-2.28684
BSPRY	-1.04299	7.08727	-8.56229	1.24261e-10	1.41802e-08	14.1958
ACPP	-1.04277	6.39814	-3.12764	0.00325682	0.0112515	-2.38364
ARSD	-1.04274	6.74703	-7.56436	2.85319e-09	1.4539e-07	11.1257
RMI1	-1.04015	7.06012	-6.00327	4.45319e-07	8.01944e-06	6.17998
CDC6	-1.03787	5.598	-5.98881	4.66797e-07	8.35074e-06	6.13394
MLPH	-1.03295	8.78146	-4.69137	3.07045e-05	0.00025371	2.06049
MET	-1.03221	6.96767	-6.29504	1.72099e-07	3.78444e-06	7.10968
DPP6	-1.02871	6.91568	-4.76711	2.4152e-05	0.000209466	2.29274
HN1L	-1.02845	7.66027	-11.0442	8.5124e-14	1.02537e-10	21.3015
POU5F1	-1.02792	7.35971	-6.07967	3.47169e-07	6.56833e-06	6.42335
GCNT1	-1.02758	7.12199	-4.62625	3.77156e-05	0.000299762	1.86168
ELMO3	-1.0273	6.5786	-4.9782	1.23213e-05	0.000122626	2.94503
SLC16A6	-1.02679	6.54323	-4.03984	0.000232022	0.00131901	0.114158
LRRC8E	-1.02498	6.14017	-6.15438	2.72143e-07	5.40348e-06	6.66143
PRKCQ	-1.0247	7.31754	-6.75631	3.84178e-08	1.13484e-06	8.57779
XCL1	-1.02467	6.10549	-4.51136	5.41246e-05	0.000401316	1.51293
IL17RB	-1.02354	6.96282	-4.51095	5.41949e-05	0.000401316	1.51168
EMID1	-1.02344	7.58646	-6.26963	1.8695e-07	4.0373e-06	7.0287
ECT2	-1.02254	6.15513	-4.75004	2.54968e-05	0.000218334	2.2403
OCLN	-1.02228	5.84675	-6.6847	4.84632e-08	1.3541e-06	8.35027
CELSR2	-1.01879	7.24484	-7.19512	9.30939e-09	3.67587e-07	9.96668
ARSJ	-1.01497	6.15153	-5.29959	4.38115e-06	5.24239e-05	3.94985
TNNC1	-1.01492	5.61478	-3.1029	0.00348414	0.0118965	-2.44641
ZNF516	-1.0149	8.42901	-6.00351	4.44963e-07	8.01944e-06	6.18076
CENPA	-1.01477	6.83389	-4.96456	1.28713e-05	0.000126507	2.90266
GREM2	-1.0142	6.37443	-2.90154	0.00597608	0.0185529	-2.94582
STIL	-1.01382	6.86224	-6.73279	4.14631e-08	1.2116e-06	8.50307
MAP3K1	-1.01272	6.76522	-4.61476	3.91069e-05	0.000308558	1.82668
CEP70	-1.01256	7.41802	-5.60848	1.60987e-06	2.30246e-05	4.92523
S100A14	-1.01221	6.92272	-7.34716	5.71323e-09	2.43847e-07	10.4452
FOXL2	-1.01133	8.80096	-3.21364	0.00257071	0.00931661	-2.16303
HOXB3	-1.01035	6.61469	-5.25285	5.09493e-06	5.92006e-05	3.803
MYO5C	-1.00997	9.01024	-6.04216	3.92305e-07	7.22482e-06	6.30386
KLRC3	-1.00735	4.74262	-5.59717	1.67013e-06	2.36369e-05	4.8894
ADAM28	-1.00446	6.36856	-4.51059	5.4255e-05	0.000401487	1.51061
NEK2	-1.00442	5.31488	-4.43808	6.80659e-05	0.000489001	1.29195
LLGL2	-1.0037	6.6157	-6.96498	1.95515e-08	6.83086e-07	9.23954
EN2	-1.00323	5.49602	-5.15427	7.0009e-06	7.68186e-05	3.494
KIF14	-1.00164	6.09804	-4.75479	2.51156e-05	0.000215434	2.25488
PRKCZ	-1.00148	6.8503	-5.41865	2.98047e-06	3.81029e-05	4.32491
BUB1	-1.0014	4.9898	-5.82653	7.91995e-07	1.28919e-05	5.6175
SERPINF1	1.0047	11.41	5.62526	1.52445e-06	2.20061e-05	4.97841
SVIL	1.00508	8.12922	6.57365	6.95097e-08	1.79395e-06	7.99708
MYO1F	1.00557	7.0305	5.90504	6.13286e-07	1.04538e-05	5.86726
TPM2	1.01193	9.21505	5.09526	8.46423e-06	9.00497e-05	3.30956
MAN1C1	1.01708	8.14289	8.03349	6.45815e-10	4.488e-08	12.5816
CCL19	1.01737	6.74455	3.03329	0.00420699	0.0139261	-2.62145
FAM46A	1.01781	9.35847	5.40728	3.09233e-06	3.92093e-05	4.28902
DHRS2	1.0195	6.02259	2.78512	0.00809597	0.0238631	-3.2246
DNAJB4	1.02355	7.1342	6.95909	1.99271e-08	6.89669e-07	9.22089
GNAL	1.02475	5.5106	8.43941	1.81761e-10	1.77602e-08	13.8234
PDZRN4	1.02508	5.28875	4.5652	4.57093e-05	0.000351692	1.67602
EGFL7	1.02662	7.39626	6.6208	5.9638e-08	1.57308e-06	8.14707
RBMS3	1.02859	6.46596	6.84251	2.90554e-08	9.18336e-07	8.85141
NDUFA4L2	1.02976	7.16687	5.66391	1.34444e-06	1.97762e-05	5.10099
IL10RA	1.03236	7.51781	6.05198	3.7995e-07	7.07739e-06	6.33514
TPM1	1.0326	10.1152	5.19559	6.12853e-06	6.94973e-05	3.62337
CDH5	1.0373	8.16705	7.54214	3.06265e-09	1.52304e-07	11.0563
CLIP3	1.03755	9.12736	6.16126	2.66116e-07	5.35245e-06	6.68332
CYP27A1	1.03795	7.99773	4.24202	0.000125029	0.00080251	0.706915
SLC1A3	1.03814	6.92069	4.31663	9.92916e-05	0.000668584	0.928444
HCLS1	1.03935	8.60747	5.28843	4.54198e-06	5.3755e-05	3.91477
PDLIM5	1.0404	6.69731	6.41323	1.17123e-07	2.74833e-06	7.48629
FLNC	1.04044	8.49766	5.47791	2.45961e-06	3.26372e-05	4.51204
NCF4	1.04075	6.35856	6.35469	1.41714e-07	3.21406e-06	7.29977
HOXC4	1.04254	7.41474	5.73264	1.07511e-06	1.6439e-05	5.31913
CLSTN2	1.04414	6.64006	4.00307	0.000259361	0.001442	0.00762636
MICAL2	1.04425	7.49868	5.74765	1.02386e-06	1.58566e-05	5.36681
TSPAN4	1.04479	8.13573	7.99986	7.17887e-10	4.92571e-08	12.478
MRAS	1.04481	6.49531	6.12839	2.96205e-07	5.77546e-06	6.57858
THBD	1.04548	7.04556	4.25635	0.000119626	0.000777032	0.74935
FZD4	1.04645	8.39271	8.39545	2.08329e-10	1.91398e-08	13.6898
COL9A3	1.04782	5.37347	5.9112	6.01119e-07	1.03122e-05	5.88684
DDR2	1.05116	8.73593	10.8598	1.42351e-13	1.28602e-10	20.8024
CALD1	1.05449	8.94148	6.79489	3.39015e-08	1.02948e-06	8.70029
COL8A1	1.05759	5.16391	3.85715	0.000402128	0.00206512	-0.410976
CD40	1.05769	6.70755	7.39988	4.82548e-09	2.15268e-07	10.6107
NPY1R	1.06045	5.31464	3.494	0.00116564	0.00484724	-1.42036
MAP3K8	1.06167	7.14701	4.67772	3.20592e-05	0.000262305	2.01874
ANXA6	1.06217	8.30007	8.05621	6.01303e-10	4.28863e-08	12.6516
HSPB7	1.06414	6.52066	5.84711	7.4065e-07	1.21473e-05	5.68295
CPZ	1.06539	8.46023	3.79735	0.000480481	0.00237307	-0.580491
CH25H	1.06559	6.66734	4.69887	2.99841e-05	0.000249056	2.08345
BCL2A1	1.0656	5.62587	3.38423	0.00159422	0.00630994	-1.71524
TSPAN2	1.06641	4.53075	6.47138	9.69314e-08	2.35613e-06	7.67151
MSC	1.06721	6.25289	5.60105	1.64922e-06	2.34327e-05	4.90168
ARHGEF6	1.0705	8.39095	8.91234	4.24556e-11	6.57516e-09	15.2467
HSPB6	1.07139	7.92774	4.71547	2.84488e-05	0.00023871	2.13429
REEP1	1.07164	6.88992	6.17712	2.52709e-07	5.15936e-06	6.73388
SPARCL1	1.07199	12.0195	7.44379	4.19293e-09	1.93428e-07	10.7484
TMEM100	1.07704	7.31584	4.59232	4.19717e-05	0.000326879	1.75839
SRGN	1.07894	10.2567	5.39781	3.18862e-06	4.01951e-05	4.25916
PEG10	1.07919	6.54896	4.05832	0.000219364	0.00125827	0.167845
LRRC32	1.08056	7.97043	5.43828	2.79686e-06	3.61571e-05	4.38685
DOCK2	1.08311	6.8701	4.37466	8.29322e-05	0.000576536	1.10168
KLHDC8A	1.08427	6.65916	2.75938	0.00865062	0.0252236	-3.2852
C1QB	1.08512	9.02401	4.65513	3.44311e-05	0.00027835	1.94974
CTSF	1.08526	8.9205	7.11052	1.2224e-08	4.69929e-07	9.69976
PLOD2	1.08738	8.69193	5.85979	7.1069e-07	1.18169e-05	5.72328
LGALS2	1.08904	5.74897	5.27592	4.72936e-06	5.55482e-05	3.87544
CYP39A1	1.09326	5.8023	4.79598	2.20358e-05	0.00019422	2.38152
SPRR2B	1.09343	5.75799	3.78085	0.00050457	0.00246843	-0.627029
FCHSD2	1.09374	7.90638	8.29404	2.85641e-10	2.43829e-08	13.3808
ADAMTS3	1.09391	5.95311	6.96651	1.94552e-08	6.83086e-07	9.24438
LAPTM5	1.0941	9.31792	4.60739	4.00267e-05	0.000314528	1.80422
CD36	1.09666	7.08297	3.28479	0.00210909	0.00790072	-1.97788
IL6	1.0971	6.91128	3.22235	0.00250948	0.00912316	-2.1405
AKAP2	1.09784	7.80996	8.60799	1.07919e-10	1.31455e-08	14.3338
SPI1	1.09832	6.05389	5.42168	2.95138e-06	3.77756e-05	4.33446
STON1	1.10495	8.18787	5.22783	5.52349e-06	6.34996e-05	3.72445
CYTL1	1.10765	6.13563	6.18913	2.43006e-07	4.99892e-06	6.77217
COLEC11	1.10895	8.14105	3.21024	0.00259506	0.00938394	-2.17183
ANKRD36	1.1091	6.39884	5.8809	6.63464e-07	1.1256e-05	5.79044
LOXL1	1.10943	7.97352	3.83902	0.000424465	0.0021544	-0.46248
TRPV2	1.10995	7.08951	7.88127	1.04347e-09	6.42742e-08	12.1115
AHR	1.11242	9.60823	9.07645	2.57896e-11	4.36851e-09	15.7342
BICC1	1.11355	6.74393	8.10924	5.09093e-10	3.83869e-08	12.8147
CSRP1	1.11467	11.1762	6.43255	1.09986e-07	2.60683e-06	7.54783
IFI30	1.11525	9.44636	3.39137	0.00156229	0.00620851	-1.69622
APOL3	1.11627	7.14876	8.38029	2.1838e-10	1.98946e-08	13.6437
PAPSS2	1.12103	8.88866	5.08037	8.87901e-06	9.36355e-05	3.26309
FCN1	1.12181	7.05443	4.8806	1.68312e-05	0.000155423	2.64255
CHRM3	1.12209	5.26408	4.76461	2.43443e-05	0.000210628	2.28507
S100A4	1.12432	10.501	4.28927	0.000108064	0.000719165	0.847039
MYLK	1.12461	9.05157	4.22156	0.00013316	0.000846186	0.646404
SCRG1	1.12506	6.44863	5.6777	1.28548e-06	1.90121e-05	5.14474
LBH	1.12534	8.545	5.79084	8.89594e-07	1.40584e-05	5.50403
F8	1.12677	7.00949	8.64121	9.74213e-11	1.24597e-08	14.434
CLIC2	1.12716	6.73631	6.92603	2.21745e-08	7.44252e-07	9.11619
SRPX	1.13216	9.56631	4.63037	3.72294e-05	0.000296455	1.87422
LRRC17	1.13552	8.31543	3.51916	0.00108427	0.00457197	-1.35205
TNFSF12	1.13746	7.09959	6.68777	4.79827e-08	1.3501e-06	8.36003
EMILIN1	1.13805	8.62063	6.10566	3.18975e-07	6.13122e-06	6.50616
CREG1	1.13821	10.2322	6.46075	1.00342e-07	2.4328e-06	7.63765
MAFB	1.13943	9.09553	5.24114	5.2912e-06	6.10883e-05	3.76623
SOD3	1.13963	8.11649	5.87626	6.73576e-07	1.13919e-05	5.77567
CALB2	1.14192	7.2153	3.20631	0.00262342	0.00947071	-2.18199
WISP1	1.14223	6.0785	4.84466	1.8874e-05	0.00017054	2.53154
NR3C1	1.14345	7.7658	8.87651	4.73585e-11	7.03306e-09	15.1398
MPDZ	1.14526	8.44044	9.25693	1.49615e-11	3.06032e-09	16.2664
IGSF6	1.14673	7.0999	4.87954	1.68878e-05	0.000155548	2.6393
NAP1L2	1.14723	5.96956	5.05272	9.70346e-06	0.000101052	3.17686
NFIB	1.14758	8.8381	8.04017	6.32393e-10	4.4518e-08	12.6022
HCK	1.14834	6.87559	5.12067	7.8002e-06	8.39742e-05	3.38894
DPEP2	1.15061	5.5347	4.67797	3.20338e-05	0.000262295	2.01951
TGFBR2	1.15383	8.65667	9.02261	3.03605e-11	5.06367e-09	15.5746
PTGS2	1.15431	6.62862	3.04066	0.00412424	0.013715	-2.60303
CLEC10A	1.15704	6.65645	6.68166	4.89446e-08	1.35762e-06	8.34059
RASGRP3	1.16024	6.03376	8.48995	1.5541e-10	1.6322e-08	13.9768
NR3C2	1.16055	6.89721	5.67643	1.29082e-06	1.90652e-05	5.14069
LRRC2	1.16066	5.35031	5.20338	5.97658e-06	6.79875e-05	3.64778
CRIM1	1.16091	8.2521	8.8932	4.50069e-11	6.77666e-09	15.1896
MCAM	1.16369	8.07479	7.39861	4.84507e-09	2.15268e-07	10.6067
NEK7	1.1642	8.55152	8.32159	2.62136e-10	2.28971e-08	13.4649
SERPINA3	1.16655	8.85484	3.30896	0.00197108	0.00751205	-1.91446
EVI2A	1.16677	6.939	5.62249	1.53823e-06	2.21461e-05	4.96963
HERC5	1.16727	7.95865	6.13017	2.94487e-07	5.7627e-06	6.58426
GMFG	1.16771	7.89829	7.40056	4.81498e-09	2.15268e-07	10.6128
FLRT3	1.16906	6.56363	4.33371	9.4173e-05	0.00063888	0.979354
HEG1	1.16935	8.99224	8.25096	3.26725e-10	2.72953e-08	13.2491
S100A10	1.17138	11.171	6.21416	2.23975e-07	4.66944e-06	6.85194
PPFIBP1	1.1722	7.38996	7.10013	1.26401e-08	4.82209e-07	9.66695
SERPINI1	1.1741	6.35233	8.09942	5.25024e-10	3.89848e-08	12.7845
PTX3	1.17451	5.69192	5.5579	1.89733e-06	2.64043e-05	4.76503
PPARG	1.17623	6.3127	4.90827	1.54082e-05	0.000145379	2.72818
CHIT1	1.17947	5.55883	3.34106	0.00180101	0.00700065	-1.82981
ITGB2	1.18089	8.82434	4.69244	3.06006e-05	0.000253044	2.06377
CTSG	1.18118	6.80231	4.63559	3.66213e-05	0.00029235	1.89013
CTSS	1.18348	7.327	4.65735	3.41905e-05	0.000277009	1.95652
MCTP1	1.18711	5.48789	6.37302	1.33504e-07	3.06634e-06	7.35817
IGFBP5	1.18808	9.37214	4.87023	1.73968e-05	0.000159289	2.61052
MARCO	1.1899	5.91895	4.19228	0.000145698	0.000909333	0.560031
PDE1A	1.19468	6.36683	7.51054	3.38757e-09	1.63949e-07	10.9575
UCHL1	1.19494	8.24731	4.90362	1.56387e-05	0.000147042	2.71378
ITGBL1	1.19578	6.01563	4.87648	1.70536e-05	0.000156809	2.62983
THBS1	1.20225	8.57299	4.13501	0.00017364	0.00104696	0.391751
CD74	1.20492	10.5437	6.21143	2.25975e-07	4.70211e-06	6.84324
C1R	1.20595	10.89	5.11721	7.88763e-06	8.48311e-05	3.37811
STAB1	1.20624	8.59688	7.6049	2.50741e-09	1.3129e-07	11.2523
HTRA1	1.20637	11.0304	5.91853	5.86921e-07	1.01319e-05	5.91019
MMP28	1.20779	4.95504	7.34251	5.79906e-09	2.45577e-07	10.4306
ACACB	1.20877	7.67676	7.70338	1.83319e-09	1.00372e-07	11.5593
LPL	1.20888	7.1314	4.07764	0.000206847	0.00120109	0.22409
KAL1	1.21256	6.7173	6.06296	3.66603e-07	6.84053e-06	6.3701
HLA-DPB1	1.21414	9.30332	6.07613	3.51201e-07	6.59857e-06	6.41206
FCER1A	1.22159	6.37444	5.73311	1.07345e-06	1.64368e-05	5.32064
OPTN	1.22318	8.76542	7.02834	1.59334e-08	5.89534e-07	9.44006
C1S	1.22347	11.3889	6.72239	4.28845e-08	1.24641e-06	8.47005
CBX7	1.22468	8.86358	6.71438	4.40143e-08	1.26233e-06	8.44458
SH3BP5	1.22518	8.66682	9.24488	1.55132e-11	3.11443e-09	16.231
FAM107A	1.22702	7.63682	5.96362	5.06729e-07	8.96158e-06	6.05373
TIMP4	1.23148	5.63231	6.00908	4.36971e-07	7.90851e-06	6.19847
PPP1R16B	1.23149	6.66297	6.42429	1.12982e-07	2.65692e-06	7.52152
ITGAM	1.2337	7.21378	5.36573	3.53756e-06	4.39819e-05	4.15804
CSF1R	1.23727	8.91123	7.00819	1.70042e-08	6.22779e-07	9.37632
KIAA1462	1.24658	6.45011	7.52033	3.28335e-09	1.60337e-07	10.9881
GEM	1.25144	8.38144	3.84962	0.000411262	0.0020991	-0.432378
FHL1	1.25792	8.12612	5.2959	4.43373e-06	5.29362e-05	3.93824
TRPC1	1.25855	7.39666	7.92787	9.00713e-10	5.84709e-08	12.2557
LST1	1.25885	6.80098	5.79627	8.74001e-07	1.39309e-05	5.5213
WNT2B	1.26209	6.02276	5.93022	5.64985e-07	9.8e-06	5.9474
C3AR1	1.26282	7.53606	6.91448	2.30183e-08	7.60796e-07	9.0796
GIMAP4	1.26297	7.63212	6.48644	9.22988e-08	2.25872e-06	7.71945
HSPA6	1.26343	7.06244	4.84381	1.89249e-05	0.000170828	2.52893
EPHA4	1.2646	6.28059	6.65868	5.27355e-08	1.43644e-06	8.26753
PTGER4	1.26511	6.82127	6.05053	3.81752e-07	7.09876e-06	6.33052
KCNE4	1.26707	6.83153	6.52236	8.21218e-08	2.05608e-06	7.83382
NCF1	1.26851	6.17693	6.61116	6.15348e-08	1.61525e-06	8.11641
IFIT1	1.27305	7.8429	4.54813	4.82273e-05	0.000366129	1.62425
STEAP4	1.2732	5.72129	3.79103	0.000489568	0.00241027	-0.598317
VGLL3	1.27505	6.76418	6.98602	1.82663e-08	6.54271e-07	9.30616
TIMP2	1.28326	9.22906	5.89888	6.25718e-07	1.0649e-05	5.84766
EPAS1	1.28462	9.31499	7.76563	1.50462e-09	8.6764e-08	11.7528
C1QA	1.28529	9.16914	5.83396	7.73056e-07	1.26215e-05	5.64113
SUSD5	1.28655	4.94741	6.09928	3.25673e-07	6.24888e-06	6.48584
PLTP	1.28736	9.55532	7.18416	9.64337e-09	3.78782e-07	9.93214
LILRB2	1.28744	5.5519	7.32018	6.22968e-09	2.57771e-07	10.3604
AKR1C2	1.28965	6.90851	7.77939	1.44039e-09	8.44066e-08	11.7956
VWF	1.28993	10.2777	8.41152	1.98187e-10	1.8683e-08	13.7387
MS4A6A	1.29019	8.71912	6.39971	1.22391e-07	2.85343e-06	7.44323
HMOX1	1.3	8.30156	4.04427	0.000228927	0.00130415	0.127011
CA3	1.30975	4.58421	5.36357	3.56241e-06	4.40868e-05	4.15122
PTRF	1.3123	10.2488	8.90591	4.32957e-11	6.61083e-09	15.2275
DCN	1.31777	11.6719	6.14186	2.83479e-07	5.60801e-06	6.62152
PTPRZ1	1.31805	4.68757	5.72039	1.11881e-06	1.69637e-05	5.28024
FN1	1.31959	10.4424	7.16052	1.04058e-08	4.07252e-07	9.85757
SCN3A	1.32117	4.46564	6.13719	2.8783e-07	5.6734e-06	6.60662
CXCL6	1.32174	5.33765	4.08838	0.000200188	0.0011731	0.255428
SELP	1.32202	7.21885	8.17372	4.15953e-10	3.29149e-08	13.0126
C5AR1	1.32621	7.05468	4.72737	2.73967e-05	0.000231755	2.17075
ZEB2	1.32779	7.37643	8.72177	7.60479e-11	1.03054e-08	14.6764
NTRK2	1.3288	5.91582	7.06859	1.39933e-08	5.24919e-07	9.56728
GHR	1.32906	7.49242	7.19939	9.18252e-09	3.65984e-07	9.98013
TYROBP	1.33097	9.67846	5.86577	6.96977e-07	1.16743e-05	5.74231
JAM2	1.33232	8.63742	8.04848	6.16092e-10	4.3654e-08	12.6278
EVI2B	1.33302	6.91699	6.20126	2.33589e-07	4.84194e-06	6.81083
DKK3	1.33309	7.73228	5.69675	1.20827e-06	1.81424e-05	5.20518
SAA1	1.33593	6.28774	4.35633	8.77921e-05	0.000603522	1.04687
RARRES2	1.33824	10.1497	6.07804	3.49022e-07	6.58043e-06	6.41815
GLT8D2	1.33839	8.93201	6.8949	2.45234e-08	7.99176e-07	9.01754
IL7R	1.33861	7.27565	5.73903	1.05298e-06	1.6215e-05	5.33943
FOXC1	1.33932	7.22504	6.4305	1.10721e-07	2.61509e-06	7.54131
STEAP1	1.34014	7.62972	6.76379	3.74972e-08	1.11678e-06	8.60155
CD14	1.34065	9.4024	5.97788	4.83726e-07	8.63933e-06	6.09913
NRN1	1.348	6.69341	8.14567	4.54139e-10	3.56459e-08	12.9266
PON3	1.35312	6.6207	6.15776	2.69167e-07	5.36404e-06	6.67218
NCF2	1.35353	6.77439	5.35766	3.63117e-06	4.47335e-05	4.13261
NBL1	1.35615	9.0589	5.87759	6.70654e-07	1.13603e-05	5.77991
GPR116	1.35885	8.23654	10.1818	9.79341e-13	4.24681e-10	18.9266
MRC1	1.3598	7.3509	8.11106	5.06191e-10	3.83869e-08	12.8203
FCGR2A	1.36144	6.92861	6.8565	2.77686e-08	8.88023e-07	8.89578
SLIT2	1.36765	8.16909	6.82713	3.05392e-08	9.45929e-07	8.80261
FOLR2	1.37138	7.87977	6.32144	1.57918e-07	3.50438e-06	7.19383
LIMS2	1.37273	8.09235	8.57002	1.21328e-10	1.39928e-08	14.2192
EMCN	1.37472	7.30564	8.43753	1.82819e-10	1.77602e-08	13.8178
COL16A1	1.37513	9.53221	5.45966	2.60955e-06	3.42155e-05	4.45438
SDPR	1.37921	7.52425	6.6964	4.66584e-08	1.32315e-06	8.38744
CCL8	1.38109	7.03868	4.96237	1.29616e-05	0.000127049	2.89588
HSPB8	1.38223	8.42567	6.55388	7.41234e-08	1.89076e-06	7.93415
GPM6A	1.3841	5.90806	6.02468	4.15311e-07	7.54168e-06	6.24816
IRAK3	1.38432	5.90915	9.59924	5.38612e-12	1.42417e-09	17.2642
FHL2	1.38734	10.0662	4.68663	3.1168e-05	0.000256952	2.046
MS4A4A	1.39671	6.72041	6.95438	2.0233e-08	6.95848e-07	9.20597
HSPB2	1.40246	7.43289	7.21816	8.64466e-09	3.49689e-07	10.0393
FOS	1.40303	10.3946	2.4689	0.0178599	0.0456218	-3.94166
ECM2	1.40321	8.41909	6.85529	2.78778e-08	8.88892e-07	8.89194
CXCL2	1.40621	6.80644	4.15203	0.000164832	0.00100447	0.441661
FGF7	1.40694	6.50353	6.66734	5.12725e-08	1.40431e-06	8.29508
CD302	1.40697	8.8249	7.40605	4.73113e-09	2.14019e-07	10.6301
SERPING1	1.40738	10.5127	5.2632	4.92761e-06	5.75029e-05	3.83549
NPL	1.41155	6.43588	4.65608	3.43272e-05	0.000277717	1.95266
IL4R	1.41385	8.35637	7.98434	7.53855e-10	5.04478e-08	12.4301
CCL21	1.41714	8.11995	4.66729	3.31335e-05	0.000269266	1.98687
PBX3	1.41957	8.92655	7.09651	1.27884e-08	4.84753e-07	9.65552
AGTR1	1.42206	5.9243	8.40288	2.03577e-10	1.8863e-08	13.7124
LTC4S	1.42514	6.2441	6.38979	1.2641e-07	2.92199e-06	7.41161
PGM5	1.43755	6.30721	6.68153	4.89649e-08	1.35762e-06	8.34018
FHL5	1.43949	5.55304	6.91572	2.29268e-08	7.6009e-07	9.0835
RGS5	1.43962	8.53316	9.32793	1.20899e-11	2.52051e-09	16.4746
ELMO1	1.44371	6.14072	9.84814	2.58629e-12	7.78831e-10	17.98
THBS4	1.44673	7.85635	6.24827	2.00418e-07	4.29393e-06	6.96065
HLA-DRB4	1.44687	6.8715	3.19466	0.00270918	0.00972203	-2.21202
CAV1	1.45297	9.87444	8.40782	2.00481e-10	1.87364e-08	13.7274
PPP1R3C	1.45466	7.34497	7.88958	1.01644e-09	6.36623e-08	12.1372
VSIG4	1.45581	7.99043	6.83066	3.01921e-08	9.43263e-07	8.81381
MXRA5	1.4585	9.84897	4.80075	2.1704e-05	0.000191919	2.39621
AKAP12	1.46038	8.28325	8.36008	2.32545e-10	2.10085e-08	13.5822
OMD	1.46048	6.81957	6.87887	2.58294e-08	8.30909e-07	8.96671
COL8A2	1.46163	6.96364	9.11332	2.30667e-11	4.16777e-09	15.8433
ABCA8	1.4634	8.1364	5.20969	5.85607e-06	6.68271e-05	3.66759
CCL18	1.46381	6.25049	3.59844	0.000861972	0.00380538	-1.13516
GIMAP6	1.46545	7.47049	10.041	1.47301e-12	5.50653e-10	18.5289
S100A9	1.4674	7.80234	4.89547	1.60509e-05	0.000150007	2.68856
KCTD12	1.46828	10.162	8.51766	1.42637e-10	1.53102e-08	14.0608
TIMP1	1.46971	12.3501	7.41956	4.53088e-09	2.08132e-07	10.6724
HLA-DRA	1.47362	10.8174	5.68327	1.2624e-06	1.87733e-05	5.16241
ANGPT1	1.47426	6.57471	6.95032	2.04997e-08	7.01064e-07	9.19314
ACTA2	1.47521	10.4285	7.44556	4.16931e-09	1.9316e-07	10.754
PLXDC2	1.47551	7.47721	9.07728	2.57242e-11	4.36851e-09	15.7366
PRKAR2B	1.48278	7.22896	6.79025	3.44157e-08	1.04218e-06	8.68555
KCNMB1	1.48916	7.472	5.2425	5.2681e-06	6.09514e-05	3.77049
RNASE4	1.49759	8.65398	5.74957	1.01749e-06	1.58031e-05	5.3729
CAV2	1.49759	8.55767	9.10521	2.36394e-11	4.20123e-09	15.8193
PPP1R12B	1.50248	6.91403	8.3068	2.74502e-10	2.36181e-08	13.4197
LXN	1.50364	9.43234	6.74194	4.025e-08	1.1844e-06	8.53215
TSPAN7	1.5061	8.05571	8.91931	4.15639e-11	6.53035e-09	15.2674
CLDN11	1.5075	6.6896	5.52586	2.1053e-06	2.86728e-05	4.66363
PNOC	1.5145	6.30932	3.81311	0.000458507	0.00228747	-0.535939
ARHGAP6	1.51758	5.97087	8.77792	6.40194e-11	9.13202e-09	14.8449
MMRN2	1.52082	7.15766	10.0048	1.63639e-12	5.74941e-10	18.4263
HLA-DPA1	1.53111	10.0498	6.87976	2.5755e-08	8.30909e-07	8.96953
SULF1	1.54168	8.77272	5.55687	1.9037e-06	2.6459e-05	4.76176
FXYD6	1.54485	9.06484	6.96428	1.95959e-08	6.83086e-07	9.23731
CCDC102B	1.55742	4.36115	7.66675	2.05949e-09	1.10529e-07	11.4452
OLFML1	1.56326	9.07363	7.87004	1.08116e-09	6.62195e-08	12.0767
CFB	1.56423	7.8164	5.48184	2.42852e-06	3.23038e-05	4.52443
TGFBR3	1.5661	9.21735	6.62399	5.90225e-08	1.56064e-06	8.15723
PTGIS	1.57002	6.62644	8.03527	6.42208e-10	4.488e-08	12.5871
SLIT3	1.57387	7.78693	9.18685	1.84752e-11	3.51385e-09	16.0602
APOA1	1.57554	6.31337	5.14376	7.24177e-06	7.89819e-05	3.46112
PDE2A	1.57622	6.8417	6.88562	2.52715e-08	8.20265e-07	8.9881
PDGFD	1.58459	8.3164	5.74888	1.01977e-06	1.58159e-05	5.37072
CASQ2	1.58861	6.20262	7.78336	1.4224e-09	8.38057e-08	11.8079
SEMA3C	1.58965	8.45409	6.78758	3.47146e-08	1.0483e-06	8.67708
TMEM176A	1.59064	8.91345	8.53783	1.34015e-10	1.50886e-08	14.1218
S100A8	1.59483	7.8901	4.02793	0.000240552	0.0013625	0.0796191
IGFBP6	1.60161	9.89882	5.52824	2.08908e-06	2.85595e-05	4.67117
RNASE1	1.60376	8.99838	8.43636	1.83484e-10	1.77602e-08	13.8142
NFASC	1.60397	5.82753	8.07094	5.74111e-10	4.12181e-08	12.6969
TNXA	1.60587	8.97635	9.62404	5.00478e-12	1.3912e-09	17.3359
GPNMB	1.60756	10.6184	6.39395	1.24707e-07	2.89371e-06	7.42488
BNC2	1.60898	8.25464	7.70876	1.80214e-09	1.00189e-07	11.576
HS3ST3A1	1.61019	5.85976	5.41508	3.01519e-06	3.8456e-05	4.31363
ABCA6	1.61067	6.15864	6.16939	2.59153e-07	5.25136e-06	6.70926
PLP1	1.61152	5.70438	6.90186	2.39774e-08	7.87693e-07	9.0396
CPA3	1.62466	7.5885	7.356	5.55367e-09	2.38918e-07	10.473
NUAK1	1.62969	8.74033	10.644	2.61294e-13	1.71273e-10	20.2123
CHRDL1	1.63192	7.17956	5.18533	6.33448e-06	7.10792e-05	3.59123
HLA-DQB1	1.63226	9.10178	7.55009	2.98596e-09	1.49865e-07	11.0811
SORBS1	1.63231	6.88778	6.67725	4.96502e-08	1.36961e-06	8.32657
CCDC69	1.63703	7.05019	7.83411	1.21127e-09	7.33772e-08	11.9654
TNFSF14	1.64538	5.75772	7.3479	5.69985e-09	2.43847e-07	10.4475
MFAP4	1.64776	9.35104	4.7362	2.66405e-05	0.000226873	2.19784
OGN	1.65019	8.75471	6.95361	2.0283e-08	6.95848e-07	9.20355
COL11A1	1.6534	6.24063	4.96993	1.26517e-05	0.000125072	2.91935
HLA-DQA1	1.66689	8.33498	6.49239	9.05285e-08	2.2305e-06	7.73841
MEIS2	1.6678	7.8743	11.515	2.33603e-14	4.22081e-11	22.5547
FGL2	1.66783	7.84819	8.53545	1.35005e-10	1.50886e-08	14.1146
LHFP	1.67249	9.53525	8.77268	6.50542e-11	9.15913e-09	14.8292
FMO2	1.67979	6.69659	10.0032	1.64405e-12	5.74941e-10	18.4218
STAR	1.68559	6.46733	2.82552	0.00729166	0.0218609	-3.12872
LMOD1	1.68617	7.73804	5.29333	4.47066e-06	5.32011e-05	3.93017
SLC15A3	1.68949	7.58569	8.17792	4.10526e-10	3.27243e-08	13.0255
FXYD1	1.68972	8.48844	7.69723	1.86935e-09	1.01837e-07	11.5401
CFD	1.70056	9.43772	3.65618	0.000728396	0.00332066	-0.975662
FMOD	1.7015	9.56187	10.5146	3.7724e-13	2.04483e-10	19.8552
TMEM47	1.70913	8.83859	9.66573	4.42416e-12	1.26217e-09	17.4563
COLEC12	1.71619	8.23205	7.88792	1.02179e-09	6.36623e-08	12.1321
ITPR1	1.72938	7.29004	7.48431	3.68361e-09	1.75963e-07	10.8753
NID2	1.73553	8.45196	7.9848	7.52765e-10	5.04478e-08	12.4315
SYNPO	1.7415	7.20819	11.8088	1.05768e-14	2.86658e-11	23.3212
AIF1	1.74524	8.11568	8.82071	5.61599e-11	8.22743e-09	14.973
BST2	1.75006	9.16567	6.04985	3.82601e-07	7.10235e-06	6.32835
SCG2	1.7517	5.84858	5.19425	6.15501e-06	6.9642e-05	3.61918
TPSB2	1.76179	8.04161	7.35897	5.50101e-09	2.38546e-07	10.4823
COL10A1	1.76489	5.97569	4.43403	6.89316e-05	0.000494565	1.27977
FILIP1L	1.76614	9.05538	6.98568	1.82865e-08	6.54271e-07	9.30508
MEF2C	1.76706	8.05308	9.85988	2.49886e-12	7.74004e-10	18.0136
IFI44L	1.77757	7.18601	5.83309	7.75256e-07	1.26384e-05	5.63836
PROS1	1.77823	8.9006	8.49013	1.55322e-10	1.6322e-08	13.9773
HLA-DRB1	1.78744	10.2348	7.96324	8.05653e-10	5.28577e-08	12.365
CXCL12	1.78756	10.105	8.52655	1.38772e-10	1.53102e-08	14.0877
RNASE6	1.79895	7.43779	7.3296	6.04411e-09	2.5397e-07	10.39
CLDN5	1.81187	8.14617	7.03871	1.54093e-08	5.74063e-07	9.47283
CYBRD1	1.81995	8.06712	6.69582	4.67455e-08	1.32315e-06	8.38562
HP	1.82687	6.89577	5.3568	3.64126e-06	4.47561e-05	4.12991
ITGA7	1.83178	6.68078	8.42188	1.91917e-10	1.82506e-08	13.7702
HSD11B1	1.83306	6.94858	5.49815	2.30338e-06	3.09429e-05	4.57599
PCOLCE2	1.83546	6.61967	5.93281	5.60252e-07	9.7491e-06	5.95562
SGCE	1.84667	9.12339	8.52047	1.41403e-10	1.53102e-08	14.0693
LTBP2	1.84699	9.10524	7.72605	1.70587e-09	9.68239e-08	11.6298
ROBO3	1.84765	6.90665	7.89932	9.85646e-10	6.24877e-08	12.1674
CLU	1.85507	8.4636	6.98385	1.83948e-08	6.55981e-07	9.29929
CDH3	1.86875	7.72838	4.80123	2.16711e-05	0.000191785	2.39768
ENO2	1.87455	6.60475	7.62373	2.36147e-09	1.24882e-07	11.3111
CD163	1.88094	8.32857	6.91858	2.27154e-08	7.55392e-07	9.09258
SERPINE2	1.88476	9.9656	5.44198	2.76351e-06	3.58793e-05	4.39853
SLC16A4	1.89084	6.39428	7.19462	9.32445e-09	3.67587e-07	9.9651
CPVL	1.8979	8.15434	9.09849	2.41252e-11	4.21841e-09	15.7994
MNDA	1.89903	6.78286	8.13476	4.69938e-10	3.639e-08	12.8931
FCGR2B	1.90256	6.66913	6.69024	4.75997e-08	1.34382e-06	8.36788
GPC3	1.91594	7.18223	6.77239	3.64667e-08	1.09209e-06	8.62884
MYL9	1.92512	10.1108	7.06066	1.43556e-08	5.36653e-07	9.54224
PTGFR	1.92615	5.82731	7.58301	2.68851e-09	1.38134e-07	11.184
MGP	1.92738	11.6999	7.40185	4.79511e-09	2.15268e-07	10.6169
SCN7A	1.93336	4.98303	7.24472	7.93732e-09	3.23491e-07	10.123
LYZ	1.9361	9.49915	6.08353	3.42823e-07	6.50883e-06	6.43567
THBS2	1.94212	9.98424	7.90774	9.59791e-10	6.13252e-08	12.1934
EFEMP1	1.95382	9.14376	6.82501	3.07501e-08	9.47908e-07	8.79587
PLSCR4	1.97627	8.60963	10.2791	7.39875e-13	3.81952e-10	19.1996
MEOX2	1.99698	4.57716	7.88975	1.01591e-09	6.36623e-08	12.1377
MN1	2.01576	7.40544	8.62627	1.02008e-10	1.27718e-08	14.3889
AOX1	2.02121	7.52007	5.61326	1.58504e-06	2.27897e-05	4.94039
PDGFRL	2.03667	8.86514	8.46002	1.70505e-10	1.72752e-08	13.886
FRZB	2.0718	7.60433	9.34058	1.16402e-11	2.47433e-09	16.5117
CCL14	2.10281	8.642	9.11742	2.27831e-11	4.16777e-09	15.8553
PRELP	2.13098	7.56242	9.38936	1.00592e-11	2.32025e-09	16.6543
DES	2.13298	7.09261	6.5871	6.65371e-08	1.72567e-06	8.03988
RGS2	2.14866	9.48437	7.47559	3.78764e-09	1.79309e-07	10.8481
BGN	2.15637	9.26686	9.39267	9.96021e-12	2.32025e-09	16.6639
HSD17B6	2.16702	5.86237	6.82473	3.07779e-08	9.47908e-07	8.79498
AQP1	2.17937	8.60656	10.9393	1.13979e-13	1.21374e-10	21.0182
ASPN	2.18547	8.27936	6.62893	5.80838e-08	1.55095e-06	8.17293
RARRES1	2.1872	8.79916	5.25841	5.00444e-06	5.8274e-05	3.82043
MFAP5	2.19718	7.08022	4.7643	2.43684e-05	0.000210668	2.28411
DIRAS3	2.2261	6.94024	5.77456	9.38013e-07	1.47377e-05	5.45229
KLF2	2.24472	9.83266	7.66489	2.07168e-09	1.10636e-07	11.4394
AEBP1	2.25923	10.5319	10.6368	2.66649e-13	1.71273e-10	20.1925
ZFPM2	2.26818	7.83949	7.70968	1.79691e-09	1.00189e-07	11.5789
LY96	2.2732	8.16539	10.74	1.99267e-13	1.66173e-10	20.4756
FAM129A	2.29713	8.18192	11.8457	9.58329e-15	2.86658e-11	23.4165
DLK1	2.32602	6.70551	4.42556	7.07768e-05	0.000505129	1.25432
CNN1	2.32753	9.01206	5.51088	2.21013e-06	2.99875e-05	4.61627
CHI3L1	2.34311	6.34439	5.46549	2.56073e-06	3.37532e-05	4.47278
MMP23A	2.34986	6.52644	12.1716	4.03717e-15	2.18835e-11	24.2511
ITM2A	2.35147	8.78661	10.0589	1.39809e-12	5.4131e-10	18.5797
CCL2	2.35425	8.17486	7.77221	1.47354e-09	8.54507e-08	11.7733
GAS1	2.35916	8.87832	9.49716	7.29332e-12	1.79697e-09	16.9683
SELE	2.38873	5.46427	7.58417	2.67857e-09	1.38134e-07	11.1876
TAGLN	2.40971	11.5359	7.75871	1.53798e-09	8.8218e-08	11.7314
CPE	2.42909	8.28799	8.60326	1.09503e-10	1.31902e-08	14.3195
DPYSL3	2.46193	8.98778	10.6343	2.68577e-13	1.71273e-10	20.1855
AOC3	2.532	7.74306	9.95526	1.89069e-12	6.21121e-10	18.2855
HOXC6	2.53495	8.0618	6.89459	2.45481e-08	7.99176e-07	9.01656
FMO1	2.54166	7.13704	9.7535	3.41519e-12	1.00065e-09	17.7089
VCAM1	2.67566	7.9341	9.3729	1.05669e-11	2.38658e-09	16.6062
TCEAL2	2.82086	7.28452	8.48444	1.58086e-10	1.6322e-08	13.9601
PLN	2.85709	5.97661	8.52319	1.40219e-10	1.53102e-08	14.0775
FZD7	2.87748	7.29286	9.87279	2.40612e-12	7.672e-10	18.0505
C3	2.92201	11.0966	8.64031	9.76914e-11	1.24597e-08	14.4313
PDLIM3	2.93013	7.20864	8.59379	1.1275e-10	1.34321e-08	14.2909
MYH11	2.95158	8.92289	7.71293	1.77845e-09	9.9897e-08	11.589
FABP4	2.95309	7.60217	7.81849	1.27265e-09	7.62254e-08	11.9169
GATA6	2.99077	6.77755	9.16397	1.97947e-11	3.69989e-09	15.9928
ACTG2	3.04167	9.29188	6.65961	5.25766e-08	1.43572e-06	8.27049
CHL1	3.06151	6.35341	8.75174	6.93663e-11	9.64103e-09	14.7664
CSTA	3.07233	6.96524	9.57789	5.738e-12	1.44664e-09	17.2025
ADH1B	3.21624	6.41911	8.19249	3.92226e-10	3.14972e-08	13.0702
PLA2G2A	3.29208	8.37109	6.35583	1.41189e-07	3.20887e-06	7.3034
IGJ	3.35208	6.8453	7.70463	1.82595e-09	1.00372e-07	11.5632
WISP2	3.5142	7.72436	10.1351	1.12118e-12	4.6749e-10	18.7948
CFH	3.53307	8.31541	10.1935	9.46992e-13	4.24681e-10	18.9593
TCF21	3.54263	7.321	8.23226	3.46377e-10	2.84475e-08	13.1919
C7	5.01738	8.77247	10.0694	1.35618e-12	5.4131e-10	18.6094
