# Supplementary material for: Integrated bioinformatics analysis uncovers characteristic genes and molecular subtyping system for endometriosis
Source: Front Pharmacol. 2022 Aug 17;13:932526. doi: 10.3389/fphar.2022.932526 (PMC9428290; doi:10.3389/fphar.2022.932526)
Supplement: Supplementary file 3 [file Table1.XLSX]

## Sheet: Sheet1
PLA2G2A
FABP4
COL10A1
PNOC
SCG2
COLEC11
BGN
CLDN11
PCOLCE2
CRABP2
CCL14
BCHE
AQP1
IGFBP6
TPSB2
ATF3
DPT
MEOX2
GPM6B
COL8A1
ENO2
LXN
TDGF1
FGF9
FGL2
COLEC12
ACSM3
FBLN1
PLP1
FMO2
EPYC
FAP
LPL
ITGA7
NPR3
COL8A2
CCDC102B
LTC4S
SCUBE2
SLIT3
SLIT2
MMRN2
GNG4
CTSG
TSPAN7
DOK5
NLGN1
GCNT2
IL4R
F2RL2
CA3
CH25H
HOXB8
FBLN5
AGTR1
GMNN
SCN3A
PLOD2
SH3YL1
PPAP2A
NRN1
RBP1
NTRK2
NR4A3
C6
SELP
VWF
TIE1
LRRC32
ELMO1
AKR1C2
C6orf211
EMCN
COL21A1
PLVAP
FZD5
MATN3
GPR116
PTRF
SYTL2
PPP1R16B
CTH
ZNF516
ITGA8
PFKFB3
MSC
ZFHX4
LPHN3
HEG1
ANK3
CAMK1G
CMA1
RELN
ALCAM
SLC4A4
CD22
LEP
PODXL
PDE1A
TM7SF2
NDUFA4L2
PSD3
KIAA0895
ABLIM3
PDZD8
AKAP2
MEOX1
RAPGEF3
CREB5
NPR1
COL6A2
EDN2
SPAG4
FAM46C
COL9A3
DDX17
SYNE2
PROX1
FZD4
ICAM2
CDH5
EGFL7
HAPLN1
MYLIP
PLEKHA1
PLEKHA4
CD93
BMP2
DUSP14
ADH1A
SHOX2
DNAI1
CYTL1
CRLF1
COL6A3
ISL1
MTTP
SLC6A1
ARSD
DDR2
DHRS9
FGFBP1
TRIM2
PKD2L1
HBEGF
MAK
ALDH6A1
ZNF711
NUDT11
RNF43
NRP1
ASPSCR1
PARD6B
BIK
NR5A1
MYOM1
KIR2DL5A
PCDH12
TTC26
CD34
DHTKD1
SLC16A10
PPP4R2
MPZ
RAMP2
TNNC2
TMPRSS2
GAN
ZNF257
VAV2
LENEP
ATP2A3
